# Supplementary material for: Characteristic genes and immune landscape of interstitial cystitis
Source: PLoS One. 2025 May 28;20(5):e0320249. doi: 10.1371/journal.pone.0320249 (PMC12119006; doi:10.1371/journal.pone.0320249)
Supplement: Table S1 — (XLSX) [file pone.0320249.s001.xlsx]

## Sheet: Sheet1
ID	GEO accession	Type
Sample_1	GSE57560	Interstitial cystitis
Sample_2	GSE57560	Interstitial cystitis
Sample_3	GSE57560	Interstitial cystitis
Sample_4	GSE57560	Interstitial cystitis
Sample_5	GSE57560	Interstitial cystitis
Sample_6	GSE57560	Interstitial cystitis
Sample_7	GSE57560	Interstitial cystitis
Sample_8	GSE57560	Interstitial cystitis
Sample_9	GSE57560	Interstitial cystitis
Sample_10	GSE57560	Interstitial cystitis
Sample_11	GSE57560	Interstitial cystitis
Sample_12	GSE57560	Interstitial cystitis
Sample_13	GSE57560	Interstitial cystitis
Sample_14	GSE57560	normal
Sample_15	GSE57560	normal
Sample_16	GSE57560	normal
Sample_17	GSE11783	Interstitial cystitis
Sample_18	GSE11783	Interstitial cystitis
Sample_19	GSE11783	Interstitial cystitis
Sample_20	GSE11783	Interstitial cystitis
Sample_21	GSE11783	Interstitial cystitis
Sample_22	GSE11783	normal
Sample_23	GSE11783	normal
Sample_24	GSE11783	normal
Sample_25	GSE11783	normal
Sample_26	GSE11783	normal
Sample_27	GSE11783	normal
Sample_28	GSE621	Interstitial cystitis
Sample_29	GSE621	Interstitial cystitis
Sample_30	GSE621	Interstitial cystitis
Sample_31	GSE621	Interstitial cystitis
Sample_32	GSE621	Interstitial cystitis
Sample_33	GSE621	Interstitial cystitis
Sample_34	GSE621	normal
Sample_35	GSE621	normal
Sample_36	GSE621	normal
Sample_37	GSE621	normal
Sample_38	GSE621	normal
Sample_39	GSE621	normal
