# Supplementary material for: Characteristic genes and immune landscape of interstitial cystitis
Source: PLoS One. 2025 May 28;20(5):e0320249. doi: 10.1371/journal.pone.0320249 (PMC12119006; doi:10.1371/journal.pone.0320249)
Supplement: Table S2 — (XLSX) [file pone.0320249.s002.xlsx]

## Sheet: Sheet1
Gene	log2(Fold Change)	False discovery rate
BCL2A1	1.60315796666667	0.0727622888552535
AQP9	3.12927730555556	0.0727622888552535
FPR1	2.70764285555556	0.0727622888552535
SHH	-1.2275	0.0727622888552535
CLC	3.49900445555556	0.0727622888552535
CSF3R	1.30220622777778	0.0727622888552535
CHI3L1	4.74227009444445	0.0854452014855826
NCF2	1.78419047222222	0.0854452014855826
LILRB3	1.91255070555556	0.0883466795861948
S100A8	3.13682498333334	0.105765970969416
VSTM2A	-2.06641	0.122634085249482
RNF128	-1.5368	0.122634085249482
NOG	-1.97024	0.122634085249482
SHISA6	-1.32093	0.122634085249482
LPPR4	-2.02914	0.122634085249482
SHC4	1.38462228888889	0.122634085249482
FFAR2	1.71561023333333	0.122634085249482
EMR3	1.51393465555556	0.122634085249482
PROK2	2.43589878888889	0.122634085249482
CD300A	1.26869538333333	0.122634085249482
WIF1	-3.73246	0.122634085249482
KCNJ2	1.58382772222222	0.122634085249482
MSX2	-1.31914	0.122634085249482
CRISP3	-2.11401	0.122634085249482
LILRB2	1.58219267777778	0.122634085249482
PAPLN	1.15522703888889	0.122634085249482
FCN1	2.20794	0.122634085249482
MORC1	-1.533	0.122634085249482
PTCH1	-1.5842	0.122634085249482
FCN3	1.55444487222222	0.122634085249482
TACR3	-1.79704	0.122634085249482
HNF1B	-1.12847	0.122634085249482
EMR2	1.10211696111111	0.122634085249482
PPBP	2.00618126111111	0.122634085249482
SLITRK6	-2.23795	0.122634085249482
PROM1	-2.04268	0.122634085249482
NRG2	-1.14125	0.122634085249482
HSPA6	1.10236948888889	0.122634085249482
ALCAM	-1.02291	0.122634085249482
ENTPD5	-1.14217	0.122634085249482
SERPINA1	1.83440305000001	0.122634085249482
TREM1	1.77325284444445	0.122634085249482
CCL18	4.31552550555555	0.122634085249482
ZNF214	-1.16916	0.122634085249482
CFP	1.79574282222223	0.122634085249482
MAS1	-1.09673	0.122634085249482
S100A12	2.6861	0.122634085249482
SNX10	1.51294	0.122634085249482
KLF5	-2.0262	0.122634085249482
FSTL4	-1.33525	0.122634085249482
FAM19A2	-2.20973	0.122634085249482
GLT1D1	1.89376631111111	0.122634085249482
CPA6	-2.20061	0.122634085249482
CR1	1.43965532222222	0.122634085249482
CSF2RB	1.40302	0.122634085249482
SCUBE2	-2.27556	0.122634085249482
LRRC3B	-2.49552	0.122634085249482
MMP12	3.01592978888889	0.122634085249482
MGAM	1.18537014444445	0.122634085249482
NCF1	1.63677347777778	0.122634085249482
RGS17	-1.01553	0.122634085249482
KCNJ15	-1.26675	0.122634085249482
RELT	1.39196887777778	0.122634085249482
SLC44A3	-1.73974	0.122634085249482
NDNF	-1.55039	0.122634085249482
VNN2	1.56246639444445	0.122634085249482
C5AR1	1.68775	0.122634085249482
SLC14A1	-2.77455	0.122634085249482
NIPAL4	-2.09991	0.122634085249482
ISL1	-1.44973	0.122634085249482
CYP4F11	-2.13018	0.122634085249482
ITGAX	1.34743177777778	0.122634085249482
CHST9	-1.52536	0.122634085249482
TDO2	2.27647872222222	0.122634085249482
HCK	1.22100646111111	0.122634085249482
SEMA3E	-1.30935	0.122634085249482
KCNG1	-1.00519	0.122634085249482
CD80	1.01440675555556	0.122634085249482
FAM132B	1.21887264444445	0.122634085249482
LOC158402	-1.02378	0.122634085249482
CLEC4A	1.16798570555556	0.122634085249482
CLEC7A	1.25075552777778	0.122634085249482
HHIP	-2.30327	0.122634085249482
PCSK1	2.63300787777778	0.122634085249482
EDAR	-1.22134	0.122634085249482
SIRPB2	1.21434792777778	0.122634085249482
ADAMTS14	1.18498996111111	0.122634085249482
FGF9	-1.76847	0.122634085249482
FABP6	-2.04922	0.122634085249482
MNDA	1.66686460555556	0.122634085249482
SGIP1	1.20742753888889	0.122634085249482
BAMBI	-1.27359	0.122634085249482
UST	-1.40374	0.122634085249482
MACROD2	-1.08929	0.122634085249482
FCGR2B	1.13184662777778	0.122634085249482
SOSTDC1	-1.79494	0.122634085249482
EBF2	-1.03909	0.122634085249482
MMP3	3.40826997222222	0.122634085249482
SORL1	-1.12818	0.122634085249482
FAM20A	1.15752	0.122634085249482
HMOX1	1.35693872222222	0.122634085249482
SERPINA5	1.28128592777778	0.122634085249482
HOXA13	-1.28108	0.122634085249482
ADCY7	1.02515042222222	0.122634085249482
RBP4	-2.59506	0.122634085249482
MAP7	-1.15093	0.122634085249482
LAMP3	1.75091339444445	0.122634085249482
NLRP12	1.27482180555556	0.122634085249482
CD300LF	1.33176501666667	0.122634085249482
NALCN	-1.31804	0.122634085249482
RRM2	1.82179777777778	0.122634085249482
SULF2	1.18295651666667	0.122634085249482
PAX5	1.14157627222222	0.122634085249482
ADAMDEC1	1.90696349444445	0.122634085249482
ARHGAP9	1.21815548333334	0.122634085249482
EZH2	1.23874852222222	0.122634085249482
LMNB1	1.31121	0.122634085249482
CNTN3	-2.2885	0.122634085249482
LST1	1.14929867222223	0.122634085249482
SIGLEC10	1.34067533888889	0.122634085249482
SCG5	2.11146467777778	0.122634085249482
TP63	-1.88109	0.122634085249482
NEDD4L	-1.5027	0.122634085249482
HAS3	-1.18674	0.122634085249482
PPM1H	-1.004	0.122634085249482
RNASE2	1.87403178333333	0.122634085249482
FMO9P	-3.34216	0.122634085249482
HOXD1	-1.8409	0.122634085249482
KRTCAP3	-1.90493	0.122634085249482
HOXA11	-1.18106	0.122634085249482
DOK3	1.09044743888889	0.122634085249482
HP	1.87264687222222	0.122634085249482
HSH2D	1.32583142777778	0.122634085249482
C11orf92	-2.47681	0.122634085249482
FCGR2A	1.20051212222222	0.122634085249482
SYT8	-2.30155	0.122634085249482
PIK3CD	1.04990593333333	0.122634085249482
TNNC1	-1.52304	0.122634085249482
CECR6	1.19858	0.122634085249482
CHRDL2	2.77465831666667	0.122634085249482
PKP2	-1.26013	0.122634085249482
DNASE1L3	1.07072888333334	0.122634085249482
SMTNL2	1.00955489444445	0.122634085249482
SELL	2.05461206666667	0.122634085249482
TNFRSF1B	1.09077921111111	0.122634085249482
FOXQ1	-1.89017	0.122634085249482
FCRL3	1.76339544444445	0.122634085249482
CXCL6	2.33895328333334	0.122634085249482
CXCL1	3.32147209444445	0.122634085249482
TSPAN6	-1.16019	0.122634085249482
AZGP1	-1.45447	0.122634085249482
BTBD16	-3.12023	0.122634085249482
ADA	1.30497437777778	0.122634085249482
ATP1A4	-1.15028	0.122634085249482
BMP5	-1.23974	0.122634085249482
ACP5	1.04191561111111	0.122634085249482
TMEM30B	-1.81706	0.122634085249482
PLEKHH1	-1.48778	0.122634085249482
CACNA1D	-1.05434	0.122634085249482
CYB5A	-1.20707	0.122634085249482
MECOM	-1.07218	0.122634085249482
TLR8	1.49128012777778	0.122634085249482
CD72	1.05933803888889	0.122634085249482
LTF	3.22837202777778	0.122634085249482
PAQR4	1.47495163888889	0.122634085249482
PPARG	-1.6374	0.122634085249482
ADRB1	-1.42284	0.122634085249482
PPP1R9A	-1.68987	0.122634085249482
ERBB2	-1.00456	0.122634085249482
FBP1	-2.11828	0.122634085249482
MMP25	1.06573	0.122634085249482
KIAA1244	-1.77618	0.122634085249482
ALDH4A1	-1.37558	0.122634085249482
THSD4	-1.17798	0.122634085249482
CCR2	1.18922122222222	0.122634085249482
MYO5B	-1.03338	0.122634085249482
IGFBP2	-1.30124	0.122634085249482
ANLN	1.33711	0.122634085249482
SNAP25	1.40730157777778	0.122634085249482
GAPT	1.11208492777778	0.122634085249482
LRRC18	-1.13311	0.122634085249482
CROT	-1.1292	0.122634085249482
HMGCS2	-2.62788	0.122634085249482
REEP6	-1.7728	0.122634085249482
CXADR	-2.06215	0.122634085249482
EVPL	-1.26806	0.122634085249482
GATA3	-1.88722	0.122634085249482
HOXA5	-1.02859	0.122634085249482
TBX3	-1.06988	0.122634085249482
ICOS	1.93276226111111	0.122634085249482
PLEK	1.40997596666667	0.122634085249482
ARHGAP30	1.05862	0.122634085249482
WNT11	-1.5773	0.122634085249482
C1orf162	1.23936903333334	0.122634085249482
MTUS2	-1.46426	0.122634085249482
BTK	1.14939718333334	0.122634085249482
TFEC	1.2315	0.122634085249482
PGR	-1.3702	0.122634085249482
GPR19	1.62291197777778	0.122634085249482
MAOA	-1.56426	0.122634085249482
GRHL2	-1.84867	0.122634085249482
TMEM97	-1.93652	0.122634085249482
CENPM	2.04179902777778	0.122634085249482
USP31	-1.04967	0.122634085249482
IL1B	1.54873702777778	0.122634085249482
MPPED2	-1.45836	0.122634085249482
HS3ST5	-1.97579	0.122634085249482
PEG10	-1.86177	0.122634085249482
FREM2	-1.88112	0.122634085249482
LRP8	1.07908640555556	0.122634085249482
CXCL5	1.96797099444445	0.122634085249482
SLC5A7	-1.94398	0.122634085249482
FGFR3	-2.24573	0.122634085249482
GPR126	-1.11272	0.122634085249482
FAM3B	-2.62849	0.122634085249482
CHMP4C	-1.42577	0.122634085249482
AGAP11	-1.06016	0.122634085249482
ATF7IP2	-1.13722	0.122634085249482
IL2RA	1.75802913333334	0.122634085249482
PDCD1LG2	1.18401	0.122634085249482
FAM167B	1.21358655555556	0.122634085249482
FOXA1	-1.91107	0.122634085249482
TNFRSF11B	2.09494889444445	0.122634085249482
S100A9	2.28599	0.122634085249482
ABCD2	1.00721471666667	0.122634085249482
HIST1H1C	1.04933318888889	0.122634085249482
GZMB	2.04066071666667	0.122634085249482
KIF18A	1.00083127222222	0.122634085249482
PTPRF	-1.51351	0.122634085249482
PLIN4	-1.41351	0.122634085249482
FCGR2C	1.08038898888889	0.122634085249482
ATP8B1	-1.01402	0.122634085249482
PTP4A3	1.03464821111111	0.122634085249482
SCNN1A	-1.89585	0.122634085249482
BCAT2	-1.03331	0.122634085249482
S100B	1.39419238888889	0.122634085249482
ICAM3	1.06886053888889	0.122634085249482
AR	-1.11807	0.122634085249482
PARVG	1.12547547777778	0.122634085249482
ABCC3	-1.09201	0.122634085249482
HS3ST6	-2.13389	0.122634085249482
JAK3	1.14297177222222	0.122634085249482
FAT2	-1.62551	0.122634085249482
MGST1	-1.01976	0.122634085249482
AQP3	-1.52248	0.122634085249482
FAM110C	-1.64071	0.122634085249482
IL13RA2	2.21465945555556	0.122634085249482
PPFIBP2	-1.12488	0.12323930285445
CYP4F8	-1.1849	0.123385399182528
LINGO2	-1.5451	0.123908855787436
GOLT1A	-2.89704	0.123908855787436
CHP2	-3.02166	0.123908855787436
ENTPD3	-1.78517	0.124045747939646
PIK3AP1	1.21591057222222	0.124415093464441
C19orf33	-1.63642	0.124415093464441
MYO1G	1.24802470555556	0.124415093464441
LILRA6	1.03321461111111	0.124415093464441
SELP	1.36965031111112	0.124415093464441
PCP4L1	-2.00759	0.124716630398407
VSIG2	-2.31999	0.124716630398407
UPK1A	-3.33575	0.124716630398407
SLC16A10	1.39451523888889	0.124716630398407
IL5RA	1.34634037777778	0.124716630398407
IL1R2	1.22124587777778	0.124805866192422
MARVELD2	-1.22633	0.124831920746435
UGT1A6	-1.44593	0.124831920746435
STAP1	1.25815988888889	0.124831920746435
ANO4	-1.92093	0.124831920746435
IL20RA	-1.72603	0.124831920746435
HK3	1.34158649444444	0.124831920746435
BMP3	-2.04613	0.124831920746435
PAK6	-1.51003	0.124831920746435
NLRC4	1.14660461111111	0.124831920746435
DSG2	-1.51579	0.124959406725379
KIAA1522	-1.46706	0.124959406725379
LPPR5	-1.48829	0.124959406725379
TMC4	-1.8032	0.124959406725379
P2RY6	1.37750303333334	0.124959406725379
CDA	1.57682057777778	0.126937780590761
HLF	-1.25943	0.12715306218519
SYT17	-1.21516	0.127349016325454
WNT2	1.09122096111111	0.127401014071857
LPAR3	-1.182	0.127401014071857
CHI3L2	2.09058998888889	0.127426772566504
SYT1	-1.23199	0.127426772566504
ISG20	1.68980163333334	0.127426772566504
SLC41A2	1.14973842777778	0.127426772566504
CXCL13	3.59720545555556	0.127426772566504
RAPGEFL1	-2.1204	0.127426772566504
OCLN	-1.24295	0.127426772566504
ASPM	1.61162353333333	0.127426772566504
PRR15	-1.1952	0.127426772566504
PDK1	1.01219489444445	0.127426772566504
CTLA4	1.64405121666667	0.127426772566504
MMP9	2.22834105555556	0.127426772566504
SIX2	-1.74503	0.127426772566504
FAM174B	-1.94723	0.127426772566504
ACSL5	-1.12374	0.127426772566504
TFPI2	2.31953050555556	0.127426772566504
CDKN3	1.78212898888889	0.127426772566504
TCL1A	2.46196598888889	0.127426772566504
PPAP2C	-1.16132	0.127426772566504
EDARADD	-1.05853	0.127426772566504
ASCL2	-1.00131	0.127426772566504
NUSAP1	1.65746367222222	0.127426772566504
ZDHHC2	-1.07143	0.127426772566504
RASGRP1	1.23995081111112	0.127426772566504
PLS1	-1.78225	0.127426772566504
TMEM132A	1.21729338888889	0.127426772566504
PKHD1L1	1.14481	0.127426772566504
DOCK2	1.20693072777778	0.127426772566504
SNX31	-3.19509	0.12751934236427
ANKFN1	-1.24785	0.12751934236427
SAMSN1	1.39123643888889	0.12751934236427
RBP5	1.34275782777778	0.12751934236427
PLA2G7	1.68682730555556	0.12751934236427
PADI3	-2.14696	0.1276148706948
SP6	-1.10868	0.1276148706948
SH2D4A	-1.37866	0.1276148706948
TUBBP5	-1.43058	0.1276148706948
ALDH1L1	-1.81189	0.1276148706948
CYP4F22	-2.34007	0.127805444280336
LNX1	-1.06376	0.127805444280336
TACSTD2	-1.54948	0.127805444280336
NLRP7	1.71673192222222	0.127805444280336
AKR1C3	-1.27611	0.127805444280336
CFB	1.51543986111111	0.127805444280336
ELF5	-2.58187	0.128098164022136
ILDR1	-1.20193	0.12829011710335
COL6A5	-1.59704	0.12829011710335
PCDH17	1.36994	0.12829011710335
TIFAB	1.63068823888889	0.12829011710335
CCR3	1.30599996666667	0.12829011710335
ZBTB7C	-1.32311	0.12829011710335
CD274	1.11643116666667	0.12829011710335
RPRM	-1.45006	0.12829011710335
KRT18	-1.31324	0.12829011710335
ZNF711	-1.18514	0.12829011710335
CEP55	1.79044374444445	0.12829011710335
VMO1	1.12093	0.12829011710335
F2RL1	-1.14478	0.12829011710335
KMO	1.04710757777778	0.12829011710335
UPK3A	-3.16196	0.12829011710335
TOP2A	1.81104704444444	0.12829011710335
COTL1	1.06003	0.12829011710335
VAV3	-1.0492	0.12829011710335
CMTM2	1.52455297222222	0.12829011710335
MMP10	2.41879611666667	0.12829011710335
FZD5	-1.05712	0.128428066695485
PBK	2.09106522777778	0.128428066695485
IL3RA	1.29894587777778	0.128428066695485
CYP2J2	-1.92316	0.128428066695485
SH3GL2	-2.43895	0.128428066695485
CD1B	1.79253	0.128497562374536
AIF1	1.05471860555556	0.12861040521397
PLCD3	-1.10151	0.12861040521397
IL10RA	1.17116766666667	0.12861040521397
SGK2	-1.5101	0.12861040521397
NDC80	1.07758677777778	0.12861040521397
COL4A6	-1.09917	0.12861040521397
LY96	1.17796008333334	0.12861040521397
SAMD12	-1.0367	0.12861040521397
ERBB3	-1.16856	0.12861040521397
EPCAM	-1.89497	0.12861040521397
MPEG1	1.03015842222223	0.12861040521397
SPINK1	-3.37392	0.12861040521397
HMMR	1.85472703333333	0.12861040521397
SH3YL1	-1.18466	0.12861040521397
TNFAIP6	1.96027699444445	0.12861040521397
TUBB2B	1.16748063333333	0.12861040521397
GBP5	1.50113914444445	0.12861040521397
CENPW	1.19504	0.12861040521397
CD28	1.31618	0.12861040521397
IRF6	-1.50267	0.12861040521397
DAPL1	-2.49839	0.12861040521397
TFCP2L1	-2.05529	0.12861040521397
FERMT3	1.15991468888889	0.12861040521397
ARNTL2	1.26492272777778	0.12861040521397
FCER1G	1.01913092777778	0.12861040521397
ADM	1.06007106666667	0.12861040521397
HAPLN3	1.32827721111111	0.12861040521397
LCP1	1.17256125555556	0.12861040521397
CD53	1.10300993333333	0.12861040521397
PLAUR	1.25859	0.12861040521397
RTKN2	1.01162167777778	0.12861040521397
DEGS2	-1.37873	0.12861040521397
C3orf52	-1.10775	0.12861040521397
CAPS	-1.62546	0.12861040521397
TMPRSS2	-1.49617	0.12861040521397
PACRG	-1.13112	0.12861040521397
SHROOM1	-1.78555	0.12861040521397
FER1L6-AS1	-1.07955	0.12861040521397
CYBB	1.10799716111111	0.12861040521397
CCL17	1.44339212777778	0.12861040521397
DUSP5	1.47768628333333	0.12861040521397
PLEK2	-1.51143	0.12861040521397
SLA	1.12218	0.12861040521397
LYPD6B	-1.7387	0.12861040521397
STEAP4	1.04390278333334	0.12861040521397
IL18R1	1.00885075555556	0.12861040521397
SERINC2	-1.25604	0.12861040521397
FERMT1	-1.60991	0.12861040521397
ASGR1	1.06255681666667	0.12861040521397
IFI27	1.05111836111111	0.12861040521397
C1orf106	-1.69459	0.12861040521397
DHRS2	-3.347	0.12861040521397
ITGB2	1.11986267222222	0.128773618337571
SPI1	1.02569258333334	0.128773618337571
FAM83H	-1.25297	0.128900915740518
PLAC8	1.57548609444445	0.128900915740518
SNCG	-1.7547	0.129111633699531
PTGR1	-1.0817	0.129111633699531
SERPINE1	2.00323747222222	0.129111633699531
CD14	1.03893216666667	0.129389549045872
KLHL6	1.31003997777778	0.129465688124497
SAMD13	-1.04632	0.130101585720733
C16orf74	-1.23077	0.130525430293317
CD83	1.12678	0.130525430293317
CCL23	1.35647528333334	0.130525430293317
VNN1	1.19138837777778	0.130525430293317
MUC15	-2.6926	0.130525430293317
CDT1	1.69962201666667	0.130525430293317
SELE	2.07034736666667	0.130525430293317
CD52	1.37023702777778	0.130525430293317
GPR65	1.09321107222222	0.131180299971954
TSPAN12	-1.26563	0.131191749908458
FPR3	1.03918406666667	0.131562667380602
ZC3H12D	1.27883	0.131562667380602
SCGB2A1	-1.0852	0.131562667380602
PROM2	-1.2788	0.131562667380602
UPK1B	-2.70662	0.131628543057147
ESRP1	-1.56693	0.131628543057147
PDE4B	1.38223465555556	0.131628543057147
EVI2A	1.09630075555556	0.131628543057147
CD38	2.25403102777778	0.131628543057147
CNGA1	-1.31541	0.131628543057147
VGLL1	-1.89645	0.131628543057147
NOD2	1.04322884444445	0.131628543057147
CYP4B1	-2.24294	0.131628543057147
FKBP11	1.19772569444445	0.131628543057147
MCTP1	1.06995617222223	0.131628543057147
PDGFD	-1.00902	0.131628543057147
UPK2	-2.27837	0.131628543057147
FAM65B	1.20357	0.131628543057147
NRG4	-1.40151	0.131628543057147
PRC1	1.00151748333333	0.131628543057147
MTHFD2	1.05672258888889	0.131628543057147
LTB	1.56221045555556	0.131628543057147
PALM3	-1.60244	0.131628543057147
PPP1R1B	-1.76384	0.131628543057147
LAD1	-1.1418	0.131628543057147
CEBPE	1.25681202222222	0.131628543057147
xx	-1.21214	0.131628543057147
KSR2	-1.13905	0.131628543057147
TMEM156	1.29083138333334	0.131628543057147
P2RY2	-1.1436	0.131628543057147
SPOCK3	-1.89457	0.131628543057147
CORO1A	1.11385607777778	0.131628543057147
IDH1	-1.02514	0.131628543057147
SIGLEC7	1.16086616111111	0.131649013943665
PIM2	1.53005	0.131649013943665
NUP210	1.03748595555556	0.131649013943665
CETP	1.87713381666667	0.131649013943665
MELK	1.55282649444444	0.131714948798525
LILRB1	1.25526078888889	0.131956892092685
FRMPD4	-1.18186	0.132015504950202
VIPR1	-1.62613	0.132015504950202
FAM181B	-1.18188	0.132168014988678
KIF23	1.02097616111111	0.13226721347399
NCKAP1L	1.07964709444445	0.132589153082478
SCCPDH	-1.11192	0.132589153082478
BHMT	-2.86548	0.132589153082478
PM20D1	-2.09369	0.132589153082478
SRGAP3	-1.43971	0.132589153082478
SSH3	-1.1657	0.132616067666028
EREG	2.14782914444445	0.132634549588136
CD163	1.24668457777778	0.132742134992852
SLC7A11	1.15612626666667	0.132809873546345
LOC100505851	-1.17609	0.133129425567662
GPRIN3	1.13222107777778	0.133129425567662
C10orf99	-2.5977	0.133176888248972
CCL8	1.62213317222222	0.133436846561973
SLC46A2	-1.64262	0.133512617153873
TAGAP	1.05320987222222	0.133521395539987
IL10	1.10093588333333	0.133521395539987
SRGN	1.18587227777778	0.133656430051151
THBS1	1.43525056111111	0.133694447993947
SLAMF7	1.47798953888889	0.134466195620658
FCAMR	1.10515594444445	0.134682174141522
NINJ2	1.04573135555556	0.134682174141522
PLA2G2A	2.46851189444445	0.134682174141522
OLIG1	1.13665817777778	0.134682174141522
LOC729680	-1.03303	0.134682174141522
KLRB1	1.01743098888889	0.134682174141522
CCDC169	-1.38293	0.134682174141522
AGR2	-1.93181	0.134682174141522
PHLDA1	1.25088118888889	0.134682174141522
LOXL2	1.16558	0.134965485193448
FAM83B	-1.46647	0.135232494849023
LY9	1.22639708333333	0.135232494849023
DTL	1.51203427777778	0.135415838678573
KRT19	-1.72376	0.135876723778304
LCK	1.08624937222222	0.136007305128712
KIAA0226L	1.29357	0.136093579677926
FCGR1B	1.41986198333334	0.136122661912142
EAF2	1.00665520555556	0.136122661912142
ZNF552	-1.0649	0.136122661912142
MAB21L3	-1.69728	0.136122661912142
CXCL2	1.86501768888889	0.13618327529695
TNFSF13B	1.07440921666667	0.13618327529695
COMP	2.00482937777778	0.136189779964185
DEPDC1B	1.13055938333333	0.136189779964185
TRNP1	-1.18396	0.136189779964185
GDA	-1.43451	0.136189779964185
EPN3	-2.01072	0.136217058947971
KIF20A	1.63837114444444	0.136246893072541
RASSF6	-1.35658	0.136254356794198
POU6F2	-1.40462	0.136259049621492
GSTO2	-1.60297	0.136273275982602
HOXA3	-1.00003	0.136273275982602
UCA1	-2.74274	0.136576887771368
CDH1	-1.26771	0.136576887771368
MIR205HG	-1.93666	0.136576887771368
CCR1	1.04833682222222	0.136576887771368
NPHS2	-1.9066	0.136576887771368
CGN	-1.6217	0.136576887771368
CXorf21	1.13051993333333	0.136576887771368
KRT20	-1.91934	0.136576887771368
SLC2A3	1.25193372222222	0.136576887771368
GRAP	1.08045838888889	0.136598626503907
ST6GAL1	1.10822131111111	0.136892011933526
TRIB1	1.14842	0.136892011933526
BUB1B	1.41788335555556	0.136892011933526
GNLY	1.21003771111111	0.13690674131988
IRF8	1.11295924444445	0.13690674131988
CYTIP	1.32426362777778	0.1374531513504
P2RY8	1.44704308888889	0.1374531513504
MAP4K1	1.05462863333333	0.137813991383849
LGALS4	-1.98374	0.138076452230277
GRTP1	-1.15623	0.138155121658189
SIGLEC9	1.08135	0.138217802748797
GPR171	1.16278262777778	0.138458066552706
DOK6	-1.11113	0.138458066552706
CD177	1.42881297222222	0.138458066552706
C2CD4A	1.25479402777778	0.138458066552706
ATP2A3	1.06934	0.138458066552706
POF1B	-1.34996	0.138842166147096
TACC3	1.11066879444444	0.138842166147096
GPR183	1.40447049444445	0.139112926340119
KRT8	-1.01596	0.139328816966839
PRDM6	-1.01155	0.139328816966839
CXorf57	-1.15042	0.139470406346925
SELPLG	1.01436	0.139470406346925
SLC7A7	1.04837935555556	0.139470406346925
ADAM22	-1.02359	0.139492805447395
SERPINB2	1.58215	0.139817454097195
DLGAP5	1.72307781111111	0.139869347039173
TNFAIP3	1.02192693333334	0.140041185540193
MLPH	-1.13124	0.140394324090258
PIR	-1.03762	0.140394324090258
CLDN4	-1.26222	0.140394324090258
SIRPG	1.10065994444445	0.140394324090258
P2RY10	1.09907655555556	0.140394324090258
TNFRSF4	1.08279080555556	0.140394324090258
TMPRSS4	-1.77022	0.140394324090258
LRRC25	1.21741316111111	0.140394324090258
DPT	-1.47953	0.140394324090258
SLAMF8	1.10724108333334	0.140394324090258
FCRL4	1.04253632777778	0.140394324090258
IDO1	1.67622274444445	0.140394324090258
CYP4F12	-1.3545	0.140439430731862
IVL	-1.98155	0.140439430731862
NUF2	1.40430437222222	0.140439430731862
PVRL4	-1.55424	0.140439430731862
IL2RB	1.12271691111111	0.141091913810665
FIBIN	1.12180687222222	0.14143484041855
LYPD6	-1.24658	0.14143484041855
SLC16A5	-1.01408	0.14143484041855
EHF	-1.69493	0.14143484041855
TCEAL2	-1.14437	0.141516425406305
NR1H4	-1.24505	0.141516425406305
ZBP1	1.48398829444445	0.141516425406305
TMEM132C	-1.01896	0.141516425406305
SRD5A2	-1.67826	0.141516425406305
GPR84	1.16317479444444	0.141516425406305
DUOXA1	-1.70667	0.142295147379617
ST3GAL5	-1.12105	0.142295147379617
GFRA1	-1.05725	0.142295147379617
PLXNC1	1.14688992777778	0.142295147379617
GNGT2	1.01794005555556	0.142295147379617
FXYD3	-1.60933	0.142295147379617
LGALS12	1.19922137777778	0.142295147379617
C9orf152	-1.32289	0.142295147379617
GPR98	-1.6117	0.142295147379617
IL2RG	1.16594232777778	0.142295147379617
DUOX1	-1.83018	0.142295147379617
RIPK4	-1.34285	0.142295147379617
IER3	1.24380612777778	0.142852804468109
TBC1D10C	1.12785	0.142992647920775
PRRG4	-1.12394	0.14310953264079
PTPRC	1.14884404444445	0.14310953264079
ZNF334	-1.08804	0.14310953264079
DCDC2	-1.76202	0.143332892364515
GPX2	-1.81301	0.143566155277108
TIGIT	1.61133173333334	0.143761132972097
TRIM29	-1.69556	0.144146761960179
EPB41L4B	-1.15503	0.144146761960179
FCRL5	1.84851144444445	0.144209341134684
ACOXL	-1.71388	0.144209341134684
FAM84A	-1.04061	0.144215019104482
CWH43	-2.36828	0.144215019104482
RHBDL2	-1.42023	0.144225855284852
HLA-DOB	1.41861193333334	0.144225855284852
KIAA0101	1.28556637777778	0.144225855284852
DPEP1	1.24323373888889	0.144225855284852
MMP1	2.41995621111112	0.144225855284852
GATA2	-1.06402	0.144225855284852
LAMB3	-1.14043	0.144485049614617
CDS1	-1.1607	0.144538500280234
SIT1	1.13454530555556	0.144538500280234
SDR42E1	-1.02292	0.144781427327704
IL21R	1.39990866666667	0.145076093303117
POU2F3	-1.28429	0.146032927494511
GRHL3	-1.73897	0.146032927494511
ZNF750	-2.03723	0.146032927494511
CLCA4	-1.82487	0.146095647964329
HPSE	1.24012	0.146095647964329
KLHDC7B	1.83470852777778	0.146339780049405
ZG16B	-1.28072	0.146445781740846
FAT3	-1.09897	0.146445781740846
ITK	1.14302291111111	0.146482303518958
FABP4	-1.11559	0.146482303518958
LAX1	1.42184325555556	0.146482303518958
BIRC3	1.19532456111111	0.146629333418461
KIF11	1.02266758888889	0.147048586025131
CR2	2.50458	0.147048586025131
ADAMTSL3	-1.17523	0.147189873046999
FABP5	-1.34374	0.147189873046999
CAPN13	-1.50505	0.147189873046999
TIMD4	2.02568425555556	0.147564237321975
ZAP70	1.04652215555556	0.147580264926328
CNTNAP5	-1.19275	0.14775720237041
CCNA2	1.08675	0.14775720237041
LEAP2	-2.06376	0.147794624668176
GGT6	-1.724	0.147794624668176
EVI2B	1.09292837222222	0.148065619633676
CCR7	1.77978397222222	0.148065619633676
KCNK12	1.09881056111111	0.148105722264892
WFDC10B	1.15949599444444	0.148417758200766
HGF	1.06993396111111	0.149063998452417
SLAMF1	1.17215882777778	0.149526892417978
SLC16A6	1.22510600555556	0.149611935754991
OSR1	-1.35694	0.149915956278231
CST7	1.02099321666667	0.150041726386442
SHCBP1	1.33239571111111	0.150060922269878
KIF5C	-1.45529	0.15015396766776
PLCE1	-1.09707	0.15015396766776
OVOL2	-1.59999	0.150269903247553
TRAF3IP3	1.00075	0.15029698232356
RTN1	1.01928	0.15029698232356
GPR18	1.20677883333333	0.15029698232356
FAM65C	1.0859	0.150951965262709
FAP	1.24191263888889	0.151069037654934
RNF43	-1.27104	0.151911936991878
NSUN7	-1.1313	0.152066820793187
RAB25	-1.66102	0.152421814662683
RHOH	1.18882207777778	0.153131617725111
CXCL3	1.54687037222222	0.153163150658604
GREM1	1.76932107222222	0.153163150658604
FUT9	-1.26404	0.153278616159182
SSTR1	-1.45759	0.154233052791781
CYP3A5	-1.59356	0.154270674815432
MND1	1.10271	0.154270674815432
S100P	-1.37511	0.154270674815432
KIF14	1.12188155555556	0.154270674815432
PTPN3	-1.05543	0.154270674815432
LIPG	1.01444382222222	0.154270674815432
F13A1	1.03776	0.154270674815432
LILRA4	1.06121	0.154270674815432
C1orf116	-1.339	0.154270674815432
TFF1	2.08638196111111	0.154270674815432
LOC727916	-1.07907	0.154270674815432
GJB5	-1.67293	0.154270674815432
DKK1	-1.15823	0.154270674815432
BTNL3	1.0675	0.154303807313771
EMX2	-1.56834	0.154303807313771
KRT6A	3.02941046111111	0.154303807313771
SERPINB9	1.24567674444445	0.154303807313771
NCAPG	1.00411	0.154318316088684
TMEM40	-1.04817	0.154504265521709
LILRB4	1.00440918333334	0.154504265521709
RGL4	1.09167223333333	0.154504265521709
CRLF1	1.46338	0.154504265521709
IGFLR1	1.28440657222223	0.154618607701585
PLEKHA6	-1.10588	0.154637415257588
CRTAC1	-2.4014	0.154649815912681
PPP1R13L	-1.01336	0.155289662297292
AP1M2	-1.65786	0.155762352791772
TCN1	2.41798202777778	0.155762352791772
MT1G	1.16433364444445	0.155762352791772
IL6	1.79595676111111	0.155762352791772
SP5	-1.17192	0.15587094673095
EMP1	1.05582381666667	0.156032426889807
VTCN1	-1.83992	0.156182327166812
TTK	1.22989	0.156991864886211
TMEM45B	-1.43488	0.157540902441181
ELF3	-1.94457	0.158303278092627
GPR143	-1.11175	0.158303278092627
ADAMTS9	1.06868298888889	0.158793697547801
SCIN	-1.23094	0.15886556745415
RBM24	-1.01627	0.15886556745415
BCAS1	-1.58264	0.159218333112671
ERP27	-2.03226	0.159272016963443
CD180	1.36952842777778	0.159272016963443
PTPRR	-1.50258	0.159304295614461
EGR3	1.60831965555556	0.159304295614461
CCL2	1.32085	0.159304295614461
UHRF1	1.40319956111111	0.159304295614461
CAPN8	-1.98765	0.159390724059914
SLC27A6	-1.20424	0.160214377408294
CLDN1	-1.06875	0.160257378128333
FAIM3	1.3774	0.160647992489706
PNOC	1.97759756666667	0.160687598935719
CDK1	1.22477699444445	0.160752082845498
MKI67	1.12250708333333	0.160752082845498
PERP	-1.14764	0.160752082845498
LIPH	-1.42752	0.16228624615256
LUZP2	-1.09017	0.162838823643678
C1orf210	-1.35584	0.16295387654361
TNFRSF9	1.38522621111111	0.163024806385942
PTPRCAP	1.07598356111111	0.163025958851539
AREG	2.15147008888889	0.163025958851539
GRHL1	-1.19084	0.163025958851539
CD37	1.26086270555556	0.163113800912954
CPXM1	1.13604893888889	0.163211962425085
P4HA3	1.42698774444444	0.163211962425085
GFI1	1.10883606111111	0.163211962425085
CLDN3	-1.26137	0.164026763570621
PLXNB1	-1.11934	0.16408227425727
TSPAN1	-1.4109	0.164195139682285
NCR3	1.25529	0.164497617810713
AGR3	-1.89552	0.164822100291859
CMYA5	-1.23115	0.165001938426287
CD79A	1.41883420555556	0.165606111599623
INHBA	1.45573969444444	0.165606111599623
TMC7	-1.19772	0.165606111599623
TNFRSF12A	1.10674713333333	0.165606111599623
OIP5	1.07448291666667	0.165606111599623
TNNT3	-1.49463	0.165606111599623
DHRS9	1.55772270555555	0.166466085583647
RAB15	-1.0166	0.16693589614987
CCL21	1.87222	0.167238146874646
EGR2	1.70968251666667	0.167533381649733
RASL11B	-1.08825	0.167817111390235
PAQR5	1.08654745555556	0.16787787920226
APOLD1	1.18899888888889	0.168011332184149
TNS4	-1.24218	0.168588897986084
OR51E1	1.02604546111111	0.169266493378487
ENPP5	-1.13925	0.169665730075852
CCL19	2.35521967222223	0.17035054469952
CEACAM6	2.6929	0.170970717830257
KRT13	-1.99257	0.171142252652748
HOXB13	-1.47269	0.171142252652748
HSD11B1	1.15565	0.171325727550766
NR4A3	1.80140536666667	0.171325727550766
PLA1A	1.34164	0.171576470490327
CYR61	1.73843062222222	0.171818839536482
TPX2	1.58367573333334	0.172278182442109
ZBED2	1.81349681111111	0.172576304166138
C2	1.06605828888889	0.174079050376176
IL26	1.05779855555556	0.174079050376176
RAB39B	1.14454893888889	0.174079050376176
FAM46C	1.35956382777778	0.17412962473685
SRPX	-1.05209	0.174405931106777
SOCS3	1.49359835555556	0.174762615794533
IL24	1.35607486666667	0.175127858547713
SPC24	1.07227	0.17526677523578
CD27	1.48935741111111	0.17526677523578
CDCA8	1.06464	0.175387268141841
MAL2	-1.62729	0.175807714705105
LOC254057	-1.09982	0.175807714705105
SULT2A1	-2.03456	0.175851309057664
CCL7	1.04889599444445	0.175851309057664
ERN2	-1.30382	0.175851309057664
RHOV	-1.1256	0.17658977641964
TPRXL	-1.07626	0.17658977641964
GTSF1	1.10035973888889	0.178070291382619
RNASE3	1.20124841111111	0.178070291382619
CCNO	-1.60811	0.178070291382619
LOC284219	-1.08929	0.178209723974028
SNX20	1.09453	0.178909339500951
GJB6	-1.99894	0.179194854515604
SLAMF6	1.06475337777778	0.18084669460696
HBEGF	1.29224743333334	0.180889686868769
CBLN2	-1.11428	0.181252090236015
IL11	2.24919096666667	0.181252090236015
MCOLN2	1.00103232777778	0.182093702072942
ELMO3	-1.15822	0.182550105800076
NNAT	-1.13765	0.182931105813522
FAM83D	1.53111366111111	0.183037174293302
KLHDC7A	-1.04085	0.183037174293302
CKAP2L	1.10378433333333	0.183549690551586
MIA2	-1.06625	0.185448634554394
C6orf132	-1.12392	0.185448634554394
MUC20	-1.07365	0.186307174731142
LGALS2	1.21647697222222	0.186369386342952
UBE2C	1.16205671666667	0.187046806101139
MCF2L-AS1	-1.10988	0.187344394983659
ZSCAN4	-1.10418	0.188910504495335
GATA5	-1.26504	0.189151599307514
SH2D1A	1.09739415555556	0.189279817949903
CD69	1.05972476111111	0.189785796168864
F2RL2	1.04959638333333	0.190228505030104
LCN15	1.02029197222222	0.191620410340442
RAB17	-1.13662	0.191907229251496
CD5	1.00159888333334	0.193111338564297
HSD17B6	-1.11828	0.193298292001114
CBLC	-1.32714	0.193820464478768
PLA2G2D	1.05402563888889	0.195317836884257
CLEC4G	1.24162522222222	0.195813286911397
SIX1	-1.02448	0.196232214417714
TSPAN8	-1.80711	0.196232214417714
VSIG1	-1.0791	0.196906085339788
TK1	1.30403	0.197616710895401
FCRLA	1.55560453888889	0.197616710895401
SPIRE2	-1.03786	0.197616710895401
SHISA3	-1.23504	0.197956399188577
VSTM1	1.29287185555556	0.198598378883804
RGL3	-1.21607	0.19866561942134
FOLR3	1.17831	0.198930394173913
TLR10	1.37813931111111	0.199122194366549
DPP10	-1.16518	0.199361881053348
MS4A1	1.88261301666667	0.20036485578377
MUM1L1	-1.23352	0.20060609565305
DTX1	1.21433	0.200614949961874
PSCA	-1.99625	0.20311668456081
AXDND1	-1.65249	0.204455562113337
CORIN	-1.15651	0.204689017976443
KCNA3	1.30167867777778	0.204948013619919
TMPRSS11E	-2.05224	0.205033106940698
OVOL1	-1.36176	0.205094607180301
CA12	-1.04861	0.205453225637699
CNTN1	-1.02585	0.205975620844515
TNF	1.00010896666667	0.205975620844515
FAM189A1	-1.2831	0.206049146049242
PP14571	-1.30573	0.206099588923942
CDC45	1.27622037777778	0.206487271467933
FSIP2	-1.01686	0.208777402100288
SERPINB3	2.89609311111111	0.209148565564607
PTPRZ1	1.49006556666667	0.209356977835237
CD19	1.86913747222222	0.209806440107736
VCAN	1.05205858888889	0.209806440107736
MZB1	2.01670392222223	0.213286654982199
ARL14	-1.57095	0.213814478148601
FAM83F	-1.06881	0.214381792548249
LCN2	2.33706748888889	0.214428324708907
P2RX5	1.19848401666667	0.214742157887208
BDKRB1	1.13314028333334	0.215080960695464
OVGP1	-1.14433	0.21523571398741
APLNR	1.00583463333333	0.215495001156442
BIRC5	1.36775202222222	0.216688470012146
HOXD11	-1.07588	0.217059429162793
TESC	-1.24258	0.21772664235801
COL24A1	-1.06433	0.218022562237559
PROK1	1.00431106666667	0.218135580163554
PPL	-1.08862	0.219532915895706
HJURP	1.33531420555556	0.219532915895706
TNFRSF13C	1.14115173888889	0.219532915895706
HOXB5	-1.07848	0.219532915895706
RIMS2	-1.0199	0.220053995347073
CENPF	1.02069266666667	0.220053995347073
HOXD13	-1.25756	0.22068409660441
CXCL11	1.49497793888889	0.221076635130976
TRAT1	1.07713429444445	0.221899018949862
TNNI2	-1.48535	0.223078382177948
KIFC1	1.01125537777778	0.225374286247684
FOXM1	1.20854655555556	0.22625957885458
PKP3	-1.21297	0.226433980586463
LILRA3	1.13339442222222	0.226568762270568
CEACAM5	1.96832144444445	0.226590829693737
ANXA9	-1.43694	0.229188184526293
SERPINB5	-1.28545	0.229313547509863
VPREB3	1.50821739444445	0.230042220790463
CD22	1.17344452222222	0.230804912206178
KRT7	-1.22715	0.231591484027158
SPC25	1.31023387777778	0.231723318186111
IL4I1	1.12954808333333	0.232206125887009
PI15	1.13711730555556	0.232206125887009
CLECL1	1.08670475555556	0.232206125887009
LINC00473	1.56703	0.233521675525833
CCL13	1.23005018888889	0.233929712333805
