# Supplementary material for: Characteristic genes and immune landscape of interstitial cystitis
Source: PLoS One. 2025 May 28;20(5):e0320249. doi: 10.1371/journal.pone.0320249 (PMC12119006; doi:10.1371/journal.pone.0320249)
Supplement: Table S3 — (XLSX) [file pone.0320249.s003.xlsx]

## Sheet: Sheet1
ABCC3
ACP5
ACSL5
ADA
ADCY7
ADRB1
AIM1
AKR1C3
ALCAM
ALDH1L1
ALDH4A1
ANKRD50
ANO4
AR
ASCL2
ATF7IP2
ATP8B1
ATP9A
AZGP1
BAMBI
BCAT2
BCL2A1
BLCAP
BLM
BMP3
BTBD16
BTK
C11orf92
C19orf33
C1orf162
CAB39L
CACNA1D
CAPN5
CCL18
CD274
CD80
CD9
CDKN3
CENPM
CHI3L1
CHP2
CHRDL2
CHST9
CLEC7A
CNTN3
COTL1
CPA6
CR1
CROT
CRYZ
CSF2RB
CXADR
CXCL1
CYB5A
CYB5R1
CYP4F8
DDAH1
DNAJB9
DNASE1L3
DOCK11
DSG2
ELF5
EMR2
ENTPD3
ENTPD5
EPB41L1
ERBB2
ERMP1
FABP6
FAM110C
FAM169A
FAM174B
FAM19A2
FAM3B
FBP1
FCN3
FGFR3
FMO9P
FOXA1
FOXQ1
FREM2
FSTL4
FZD5
GATA3
GOLT1A
GPR126
GRHL2
GZMB
HMGCS2
HMOX1
HOXA13
HOXA5
HOXD1
HS3ST5
HS3ST6
ICOS
ID1
IGFBP2
IL1R2
IL20RA
IL2RA
ISG20
ISL1
KCNJ15
KCNJ2
KIAA1244
KIAA1522
KLF5
KMO
KRT18
KRTCAP3
LAMP3
LILRA6
LMNB1
LNX1
LOC158402
LRP5
LRP8
LYN
MAOA
MARVELD2
MCCC1
MECOM
MGST1
MIPOL1
MMP12
MMP28
MPPED2
MSX2
MT2A
MTUS2
MX2
NAMPT
NCF2
NEDD4L
NIPAL4
NPTXR
NR2F6
NRG2
OCLN
OGFRL1
PADI3
PAK6
PAPLN
PAQR8
PARD3
PCBD1
PCP4L1
PDCD1LG2
PDK1
PEG10
PHOSPHO2
PIK3AP1
PIK3CD
PKHD1L1
PKP2
PLA2G7
PLAG1
PLBD1
PLCD3
PLEKHH1
PLIN4
PLS1
PNP
POU2F2
PPAP2C
PPARG
PPFIBP2
PPP1R16B
PPP1R9A
PRDX4
PROM1
PTPLAD1
PTPRF
RAPGEFL1
RASGRP1
RBP4
REEP6
RELT
RXRA
SAMD12
SAMSN1
SCNN1A
SCUBE2
SDC4
SERPINA1
SGPL1
SH2D4A
SIX2
SLC14A1
SLC22A5
SLC44A3
SLC5A7
SLCO5A1
SLITRK6
SNAP25
SNX10
SNX31
SORL1
SP6
SPAG16
SPHK1
SPINT2
STAP1
STX11
SULF2
SYT17
SYT8
TACSTD2
TANC2
TBX3
TBXAS1
TDO2
TMC4
TMEM30B
TMEM97
TNFSF8
TNNC1
TP63
TSPAN6
UGT1A6
UNC5B
UPK1A
UPK3A
USP31
UST
VAV3
VSIG2
WIF1
ZDHHC2
ZNF320
ZNF486
