# Supplementary material for: Characteristic genes and immune landscape of interstitial cystitis
Source: PLoS One. 2025 May 28;20(5):e0320249. doi: 10.1371/journal.pone.0320249 (PMC12119006; doi:10.1371/journal.pone.0320249)
Supplement: Table S4 — (XLSX) [file pone.0320249.s004.xlsx]

## Sheet: Sheet1
ALDH1L1
ALDH4A1
ASCL2
BCL2A1
BLM
C19orf33
C5AR1
CCR3
CECR2
CHI3L1
CHRDL2
CLEC4E
COTL1
CROT
CXADR
CXCL1
CXCL5
CYB5R1
DLG2
ELF5
EMR2
ERBB2
FAM3B
FOXQ1
HOXA13
HOXA5
HP
HS3ST6
IL13RA2
IL1B
IL20RA
IL2RA
KIAA1522
KMO
LRP11
MAOA
MEOX1
MIPOL1
MMP12
MMP3
MPPED2
MT2A
NAMPT
NIPAL4
NRG2
PAPLN
PARD3
PCDH17
PCP4L1
PCSK1
PNP
PTPRF
RNASE2
SAMSN1
SCG5
SELP
SEMA3E
SNAP25
SP6
STX11
TBX3
TDO2
TFPI2
THSD4
TMEM97
TNFRSF11B
TP63
TREM1
UPK1A
