# Supplementary material for: Characteristic genes and immune landscape of interstitial cystitis
Source: PLoS One. 2025 May 28;20(5):e0320249. doi: 10.1371/journal.pone.0320249 (PMC12119006; doi:10.1371/journal.pone.0320249)
Supplement: Table S5 — (XLSX) [file pone.0320249.s005.xlsx]

## Sheet: Sheet1
ADAMDEC1
AIF1
AIM1
AKR1C3
AMICA1
AP1S2
AQP3
ARHGAP30
ARHGAP32
ARHGAP9
AZGP1
BLCAP
BTK
C19orf33
C1orf162
C5AR1
CCL18
CCR2
CD274
CD300LF
CD9
CFP
CHMP4C
CHRDL2
CLDN5
CLEC4A
CMAHP
COTL1
CR1
CROT
CXADR
CYP4F22
CYP4F8
CYTH4
DNAJB9
DNASE1L3
DOCK11
DOCK2
DOK3
EDARADD
ELF5
EPB41L1
ERMP1
EVPL
F2RL1
FAM110C
FAM167B
FAM20A
FAT2
FCGR2A
FCGR2B
FCGR2C
FCRL3
FGFR3
FGR
FZD5
GPR126
GPR19
GRHL2
GZMB
HAS3
HCK
HS3ST6
ICAM3
ICOS
IGSF3
IL20RA
IL2RA
IL3RA
IL5RA
ISG20
ISL1
ITGAM
ITGAX
JAK3
KIAA1522
KLF5
KRTCAP3
LILRB2
LILRB3
LNX1
LPAR3
LRP11
LST1
LYN
MAP7
MARVELD2
MEOX1
MMP9
MNDA
MYO1F
MYO1G
MYO5B
NCF1
NCF4
NIPAL4
NLRC4
NLRP7
NR2F6
OCLN
P2RY6
PAK6
PARD3
PARVG
PCP4L1
PIK3AP1
PIK3CD
PKHD1L1
PKP2
PLA2G7
PLBD1
PLCG2
PLEK
PLEKHH1
PPP1R16B
PTP4A3
PTPRF
RAPGEFL1
RBP5
RGS18
RNASE2
S100B
SAMD12
SAMSN1
SCNN1A
SELL
SELP
SERPINA1
SH2D4A
SIGLEC10
SLC24A4
SLC41A2
SLC44A3
SLCO5A1
SNX10
SPINT2
STAC3
TACSTD2
TDO2
TFEC
TLR2
TLR8
TMEM30B
TNFRSF1B
TP63
VAV3
XK
ZBTB7C
